# Supplementary material for: Dictamnus dasycarpus Turcz. Root Bark Improves Skin Barrier Function and Symptoms of Atopic Dermatitis in Mice
Source: Int J Mol Sci. 2024 Dec 7;25(23):13178. doi: 10.3390/ijms252313178 (PMC11641830; doi:10.3390/ijms252313178)
Supplement: Supplementary file 1 [file ijms-25-13178-s001.zip]

Archive with 4 entries (4 files):
- Supplementary data S1. Spleen body weight ratio.pdf
- Supplementary data S2. Finger print data.pdf
- Supplementary data S3. Experimental design.pdf
- Supplementary data S4. The primer sets for qPCR.pdf
